# Supplementary material for: Relationship between Participation in Daily Life Activities and Physical Activity in Stroke Survivors: A Protocol for a Systematic Review and Meta-Analysis
Source: Healthcare (Basel). 2023 Jul 30;11(15):2167. doi: 10.3390/healthcare11152167 (PMC10419119; doi:10.3390/healthcare11152167)
Supplement: Supplementary file 1 [file healthcare-11-02167-s001.zip]

Archive with 1 entries (1 files):
- healthcare-2510935-supplementary.pdf
